# Supplementary material for: A POT1 Founder Variant Associated with Early Onset Recurrent Melanoma and Various Solid Malignancies
Source: Genes (Basel). 2024 Mar 13;15(3):355. doi: 10.3390/genes15030355 (PMC10970179; doi:10.3390/genes15030355)
Supplement: Supplementary file 1 [file genes-15-00355-s001.zip]

Archive with 1 entries (1 files):
- genes-2895719-supplementary.pdf
